# Supplementary material for: Remote and semi-automated methods to conduct a decentralized randomized clinical trial
Source: J Clin Transl Sci. 2023 Jun 7;7(1):e153. doi: 10.1017/cts.2023.574 (PMC10388435; doi:10.1017/cts.2023.574)
Supplement: Supplementary file 1 [file S2059866123005745sup001.zip]

Archive with 9 entries (9 files):
- suppl_data/S2059866123005745sup001.pdf
- suppl_data/S2059866123005745sup002.pdf
- suppl_data/S2059866123005745sup003.pdf
- suppl_data/S2059866123005745sup004.pdf
- suppl_data/S2059866123005745sup005.pdf
- suppl_data/S2059866123005745sup006.pdf
- suppl_data/S2059866123005745sup007.pdf
- suppl_data/S2059866123005745sup008.pdf
- suppl_data/S2059866123005745sup009.zip
